# Supplementary material for: Molecular Characterization, Expression Pattern, DNA Methylation and Gene Disruption of Figla in Blotched Snakehead (Channa maculata)
Source: Animals (Basel). 2024 Feb 1;14(3):491. doi: 10.3390/ani14030491 (PMC10854511; doi:10.3390/ani14030491)
Supplement: Supplementary file 1 [file animals-14-00491-s001.zip]

Archive with 1 entries (1 files):
- animals-2836757-supplementary.pdf
